# Supplementary material for: Performance of Machine Learning Models for Prognosis Prediction in Oral Cavity Squamous Cell Carcinoma: A Systematic Review
Source: Cancers (Basel). 2026 Jul 14;18(14):2261. doi: 10.3390/cancers18142261 (PMC13406284; doi:10.3390/cancers18142261)
Supplement: Supplementary file 1 [file cancers-18-02261-s001.zip]

Archive with 2 entries (2 files):
- cancers-4380914-supplementary.pdf
- cancers-4380914-FileS1.pdf
